# Supplementary material for: The Efficacy and Safety of Pelubiprofen in the Treatment of Acute Upper Respiratory Tract Infection: A Multicenter, Randomized, Double-Blind, Non-Inferiority Phase III Clinical Trial Compared to Loxoprofen
Source: J Clin Med. 2025 Feb 21;14(5):1450. doi: 10.3390/jcm14051450 (PMC11901028; doi:10.3390/jcm14051450)
Supplement: Supplementary file 1 [file jcm-14-01450-s001.zip]

Archive with 1 entries (1 files):
- jcm-3438856-supplementary.pdf
